# Supplementary material for: The Fungi–Bacteria Interaction Mechanism of Microbial Consortium During Efficient Lignin Degradation Based on Metabolomics Analysis
Source: Molecules. 2025 Jan 23;30(3):508. doi: 10.3390/molecules30030508 (PMC11821196; doi:10.3390/molecules30030508)
Supplement: Supplementary file 1 [file molecules-30-00508-s001.zip]

Archive with 1 entries (1 files):
- molecules-3368786-supplementary.pdf
